# Supplementary material for: Intracellular Life Cycle Kinetics of SARS-CoV-2 Predicted Using Mathematical Modelling
Source: Viruses. 2021 Aug 31;13(9):1735. doi: 10.3390/v13091735 (PMC8473439; doi:10.3390/v13091735)
Supplement: Supplementary file 1 [file viruses-13-01735-s001.zip]

Archive with 10 entries (9 files):
- code/
- code/README.txt
- code/parameters.txt
- code/parameters_lumped.txt
- code/sensitivity_progeny_AUC.jl
- code/sensitivity_progeny_released.jl
- code/sensitivity_ratio.jl
- code/simulation.jl
- code/uncertainty_analysis.jl
- code/validation.jl
