# Supplementary material for: Intracellular Life Cycle Kinetics of SARS-CoV-2 Predicted Using Mathematical Modelling
Source: Viruses. 2021 Aug 31;13(9):1735. doi: 10.3390/v13091735 (PMC8473439; doi:10.3390/v13091735)
Supplement: Supplementary file 1 [file viruses-13-01735-s001.zip › code/README.txt]

Description of the script files:

1) Main simulation (numerical solution of the model): simulation.jl
Output: plot_model.pdf

2) Model validation against experimental data: validation.jl
Output: validation.pdf

3) Uncertainty analysis: uncertainty_analysis.jl
Output: uncertainty_progeny.pdf,
        uncertainty_progeny_initconditions.pdf

3) Sensitivity analysis:

- sensitivity_ratio.jl (towards the discrepancy between modelled and experimental ratio of positive- to negative-sense vRNA),
  output: sensitivities_ratio_lin.pdf,
          sensitivities_ratio.txt,
          sensitivities_ratio_neg.txt,
          sensitivities_ratio_pos.txt,

- sensitivity_progeny_released.jl (towards the total number of released virions),
  output: sensitivities_progeny_released_lin.pdf,
          sensitivities_progeny_released.txt,
          sensitivities_progeny_released_neg.txt,
          sensitivities_progeny_released_pos.txt,

- sensitivity_progeny_AUC.jl (towards the area under the curve for released virions),
  output: sensitivities_progeny_AUC_lin.pdf,
          sensitivities_progeny_AUC.txt,
          sensitivities_progeny_AUC_neg.txt,
          sensitivities_progeny_AUC_pos.txt.

The scripts has been tested with the following latest versions of the packages at the day of the finalized manuscript submission:
    DifferentialEquations v6.19.0
    QuasiMonteCarlo v0.2.3
    DiffEqSensitivity v6.58.0
    PyPlot v2.9.0
    Julia version: 1.6.2
