# Supplementary material for: Intracellular Life Cycle Kinetics of SARS-CoV-2 Predicted Using Mathematical Modelling
Source: Viruses. 2021 Aug 31;13(9):1735. doi: 10.3390/v13091735 (PMC8473439; doi:10.3390/v13091735)
Supplement: Supplementary file 1 [file viruses-13-01735-s001.zip › code/parameters.txt]

k_{bind}                     12.0                3.6             12.0
d_{V}                        0.12                0.06            0.2
k_{diss}                     0.61                0.32            1.08
k_{fuse}                     0.5                 0.33            1.0
k_{uncoat}                   0.5                 0.33            1.0
d_{endosome}                 0.06                0.001           0.12
d_{gRNA}                     0.2                 0.069           0.4
k_{transl}                   45360               40000           50000
f_{ORF1}                     4.7619e-5           4.7619e-5       4.7619e-5
d_{NSP}                      0.069               0.023           0.1
k_{tr_{(-)}}                 3.0                 1.0             20.0
K_{NSP}                      100.0               10.0            150.0
d_{gRNA_{(-)}}               0.1                 0.05            0.2
k_{tr_{(+)}}                 1000.0              620.0           1380.0
k_{complex}                  0.4                 0.02            0.4
K_{N}                        5e6                 3.5e6           6.5e6
f_{N}                        8.33e-4             8.33e-4         8.33e-4
f_{SP}                       1e-4                1e-4            1e-4
d_{N}                        0.023               0.023           0.069
d_{SP}                       0.044               0.023           0.36
n_{SP}                       2000.0              1125.0          2230.0
n_{N}                        456.0               456.0           456.0
K_{V_{rel}}                  1000.0              10.0            10000.0
k_{assembl}                  1.0                 0.01            10.0
d_{N-gRNA}                   0.2                 0.069           0.69
k_{release}                  8.0                 8.0             7200.0
d_{assembled}                0.06                0.0001          0.12
