# Supplementary material for: Intracellular Life Cycle Kinetics of SARS-CoV-2 Predicted Using Mathematical Modelling
Source: Viruses. 2021 Aug 31;13(9):1735. doi: 10.3390/v13091735 (PMC8473439; doi:10.3390/v13091735)
Supplement: Supplementary file 1 [file viruses-13-01735-s001.zip › code/parameters_lumped.txt]

k_{bind}                     12.0                12.0            12.0
d_{V}                        0.12                0.06            0.2
k_{diss}                     0.61                0.32            1.08
k_{fuse}                     0.5                 0.33            1.0
k_{uncoat}                   0.5                 0.33            1.0
d_{endosome}                 0.06                0.001           0.12
d_{gRNA}                     0.2                 0.069           0.4
k_{transl}f_{ORF1}           2.16                1.9             2.38
d_{NSP}                      0.069               0.023           0.1
k_{tr_{(-)}}                 3.0                 1.0             20.0
K_{NSP}                      100.0               10.0            150.0
d_{gRNA_{(-)}}               0.1                 0.1             0.2
k_{tr_{(+)}}                 1000.0              620.0           1380.0
k_{complex}                  0.4                 0.02            0.4
k_{complex}n_{N}             182.4               9.12            182.4
k_{transl}f_{N}              37.8                33.3            41.7
k_{transl}f_{SP}             4.536               4.0             5.0
d_{N}                        0.023               0.023           0.069
d_{SP}                       0.044               0.023           0.36
K_{V_{rel}}n_{SP}            2e6                 2e4             2e7
K_{N}                        5e6                 3.5e6           6.5e6
k_{assembl}                  1.0                 0.01            10.0
k_{assembl}n_{SP}            2000.0              20.0            20000.0
d_{N-gRNA}                   0.2                 0.069           0.69
k_{release}                  8.0                 8.0             7200.0
d_{assembled}                0.06                0.0001          0.12
